# Supplementary material for: Photodynamic Therapy in Primary Cutaneous Skin Lymphoma—Systematic Review
Source: J Clin Med. 2025 Apr 24;14(9):2956. doi: 10.3390/jcm14092956 (PMC12073078; doi:10.3390/jcm14092956)
Supplement: Supplementary file 1 [file jcm-14-02956-s001.zip]

Archive with 2 entries (2 files):
- filled_PRISMA_2020_checklist.pdf
- tableS1 2.pdf
